# Supplementary material for: Therapeutic Overlap Between Bipolar Disorder and Migraine: A Systematic Review of Pharmacological Trials
Source: Pharmaceuticals (Basel). 2026 May 29;19(6):848. doi: 10.3390/ph19060848 (PMC13305864; doi:10.3390/ph19060848)
Supplement: Supplementary file 1 [file pharmaceuticals-19-00848-s001.zip]

Archive with 1 entries (1 files):
- pharmaceuticals-4264939-supplementary.pdf
